# Supplementary material for: Vulvar squamous cell carcinoma associated with Equus caballus papillomavirus type 2 infection in a Japanese mare
Source: Tumour Virus Res. 2021 Sep 17;12:200226. doi: 10.1016/j.tvr.2021.200226 (PMC8496317; doi:10.1016/j.tvr.2021.200226)
Supplement: Multimedia component 1 [file mmc1.xlsx]

## Sheet: Sup T1
Supporting information Table S1
Primer	Sequence (5'-3')	Location (nt)	Expected product size (bp†)	TmΔ (°C)
PV detection
BPV‡1/2 L1 subA modified (F¶)	CCAGACTACCTCAAAATGGCTGA	BPV1 (L1, 6289-6311) , BPV2 (L1, 6282-6304)	436 (BPV1), 435(BPV2)	54
BPV1/2 L1 subA modified (R‖)	TAAAKGCTAGCTTATATTCTTCC	BPV1 (L1, 6702-6724), BPV2 (L1, 6695-6717)
498 EcPV§1 L1 (F)	GCATTTGCCCAGGCATTCAA	5737-5756	498	58
498 EcPV1 L1 (R)	TATCCACCGCCGTGACAAAA	6215-6234
445 EcPV2 L1 (F)	ATCAGTGTCAAGAAGGCGCA	6702-6721	445	54
445 EcPV2 L1 (R)	TTGGTGGGGCGCTTAGATTT	7156-7137
Sub-cloning and ful-genome characterization
EcPV2 415 (F)	CAGAAACGTGTACACTGCAAGAG	415-437	2701	55
EcPV2 3115 (R)	CAACGTACCCTCCCTTTTTGAAC	3115-3093
EcPV2 2714 (F)	TAAAAGGTTGTGGCAACGCTTAG	2714-2736	2992	55
EcPV2 5705 (R)	CAGGTGTTGTCTGTTCATTGTCC	5705-5683
EcPV2 5264 (F)	ACCATTGAGCTATCTGACCTGAC	5264-5286	3082	55
EcPV2 543 (R)	CCCTCGATCTCAATCCACCTTTT	543-521
RT-PCR#
EcPV2 E2 3093 (F)	GTTCAAAAAGGGAGGGTACGTTG	3093-3115	282	55
EcPV2 E2 3374 (R)	GTGGTGCTAGTAACAACAGGAGA	3374-3352
EcPV2 E6 288 (F)	ATGCTGATGACATTTGGTGGAAC	288-310	234	55
EcPV2 E6 521 (R)	TTTCGTCCCTGGTCAGTCTTTTT	521-499
EcPV2 E7 701 (F)	CACAGAAGACGAGGAAGACCAG	701-722	214	55
EcPV2 E7 914 (R)	ACACACTATGCCCAGACTGC	914-895
Sequencing primers
EcPV2 850 (F)	TGGGCCCAACAGGGGACGTC	850-869
EcPV2 1315 (F)	GTCCGGGTGTAAGCTATGAA	1315-1334
EcPV2 1900 (F)	TGACCCTCCTCCAGCACCAG	1900-1919
EcPV2 3300 (F)	GTACGGAACTGGAGGACACT	3300-3319
EcPV2 3850(F)	AAGTTCTGTGAGGTCACTAC	3850-3869
EcPV2 4378 (F)	AAGGCTTGGGTACCAGCCTGT	4378-4398
EcPV2 4713 (F)	TTAGCCGCAGTCAATTCCAC	4713-4732
EcPV2 5784 (F)	AACAGCGAGCGTATGCTCAT	5784-5803
EcPV2 6297 (F)	GACTTTAAGTACCTCTGCGA	6297-6316
EcPV2 6800 (F)	CATCTTTGAGCTGTGCAGTG	6800-6819
EcPV2 7350 (F)	CCAGATTGACTTCCTGCCAT	7350-7369
EcPV2 1500 (R)	GGCCTAACATGGCCGCCTCC	1500-1481
EcPV2 2100 (R)	CCATCGTGGCCACATCTCGC	2081-2100
EcPV2 2600 (R)	CTTGGACTCCTGGCTGATGT	2600-2581
EcPV2 3765 (R)	TACAGATACGTTGCGTCGAA	3765-3746
EcPV2 4300 (R)	GTCAGCCACAGTGTCCTGCT	4300-4281
EcPV2 4869 (R)	CCGGAAAACACGTCCAGTTC	4869-4850
EcPV2 5400 (R)	GTCAAGGACTCGTCATCCAG	5400-5381
EcPV2 6310 (R)	AGGTACTTAAAGTCAAGACA	6310-6291
EcPV2 6897 (R)	TGATGCCTATTTCCCATTCC	6897-6878
EcPV2 7400 (R)	TGGCCCGGTGTCAAGATCAG	7400-7381
EcPV2 7802 (R)	TCAGCTTTTTCCCGCCAACC	7802-7783
Primer information. Information on respective primers applied for PCR, RT-PCR, and sequencing are noted. The nucleotide numbers are referred to the reference sequence available in the GenBank database (GenBank accession numbers: BPV1, X02346; BPV2, M20219; EcPV1, AF498323; EcPV2, EU503122). Abbreviations: †bp, base pairs; ‡BPV, Bovine papillomavirus; §EcPV, Equus caballus papillomavirus; ¶F, forw…
